# Supplementary material for: JrCDPK13L-mediated phosphorylation of JrERF113L promotes walnut resistance to Colletotrichum gloeosporioides
Source: Plant Physiol. 2026 Jul 13;201(3):kiag494. doi: 10.1093/plphys/kiag494 (PMC13418355; doi:10.1093/plphys/kiag494)
Supplement: kiag494_Supplementary_Data [file kiag494_supplementary_data.zip]

Archive with 2 entries (2 files):
- Supplementary Tables.xlsx
- Supplymentary Figure.pdf
