# Supplementary material for: JrCDPK13L-mediated phosphorylation of JrERF113L promotes walnut resistance to Colletotrichum gloeosporioides
Source: Plant Physiol. 2026 Jul 13;201(3):kiag494. doi: 10.1093/plphys/kiag494 (PMC13418355; doi:10.1093/plphys/kiag494)
Supplement: kiag494_Supplementary_Data [file kiag494_supplementary_data.zip › Supplementary Tables.xlsx]

## Sheet: Table S1
Table S1. Identification and the FPKM value of CDPK protein gene family in walnut
Gene number	Description	L423_CK	L423_24	L423_48	L423_72	L423_SAR	L37_CK	L37_24	L37_48	L37_72	L37_SAR
LOC109003497	CDPK1	4.76942	4.08157	3.52892	5.22317	9.05581	2.16186	3.00432	3.52643	1.28411	3.70436
LOC109011889	CDPK26L	18.0843	10.8981	5.79142	15.2008	13.0524	2.60074	5.61427	19.516	13.6561	11.1297
LOC108997707	CDPK28	6.51278	6.82452	4.89201	8.98676	11.3564	8.13302	15.2806	12.1836	7.70765	9.32749
LOC108982097	CDPK2L	4.27932	4.09258	6.16177	9.67883	10.1468	4.76411	8.48922	6.52267	4.97634	10.4019
LOC109022204	CDPK7L	10.6633	12.9331	7.32069	6.82924	5.06873	3.13953	4.5224	16.3007	14.4757	8.70528
LOC109011333	CDPK8L	15.0615	7.20244	9.99362	12.567	13.9561	8.28963	10.5247	12.0776	11.845	8.31095
LOC109011806	CDPK11L	7.42594	14.9772	13.6542	10.396	12.2095	6.20572	8.06549	4.74902	4.34816	8.15826
LOC109020207	CDPK16L	12.6677	4.52062	5.38608	7.80192	5.87786	3.43667	5.45196	8.32237	6.04232	6.1587
LOC108993729	CDPK2	15.9706	9.97118	10.2061	11.9099	13.272	10.3766	14.9033	20.2765	17.5206	13.0871
LOC108983287	CDPK26	10.8293	9.15556	12.7874	15.6347	15.2142	7.66591	15.2882	12.3978	11.7509	12.5627
LOC108994928	CDPK13L	35.7106	20.8786	22.9508	28.8451	24.205	9.2459	12.3506	15.9149	15.5093	16.1664
LOC109014160	CDPK1L	6.19291	13.9033	8.16506	11.2675	4.66576	1.37562	6.41532	12.9542	12.2572	8.44717

## Sheet: Table S2
Table S2. Primers for qRT-PCR analysis.
Gene	Forward primer (5'to 3')	Reverse primer (5'to 3')
JrERF113L	ATTCAGTTACAGTGGGTTTG	TTCGCTTCCTGGTCATTA
JrCDPK13L	GCTTGCAGAGTCCGAAGTCC	CGTTGCAGATGGAGGGAAAT
JrCDPK13L-pYL156	TCGTCAAGTCAAGGCTTA	CCATCATTATCAGTGTCCATC
JrERF113L-pYL156	CACTACCACCTCCCAAAT	ACTGTAACTGAATCCTCCAA
JrPR1	GGCTGGTGAAGAGAAGTA	CAAACAACACGAGCACAA
JrPR1L	AACTCCAACTCCTGTGTC	TCCAGAGGTTGTTGAAGAA
JrPR5	CCTACCGCTTATAGTTATGC	AATAATCAGAGCCGACCAT
JrPR5L	CGGAGTTGAAGGTGGTTA	GAAACATCATCGTAAGGGTAG
JrSTH2L	TGATGAGGAGAAGTTCACAT	CATCCACCTCTGCCATAT
18S rRNA	GGTCAATCTTCTCGTTCCCTT	TCGCATTTCGCTACGTTCTT

## Sheet: Table S3
TableS3. Primers used in this study for constructing vectors
Gene	Forward primer (5'to 3')	Reverse primer (5'to 3')
JrERF113L-pGBKT7	tcagaggaggacctgcatatgATGTGTGGCGGGGCTATGC	ccgctgcaggtcgacggatccGCCGCAACGCTTTCCTGA
JrCDPK13L-PYL156	agaaggcctccatggggatccGCTTGGAGACGTCGTCAAGTCA	gagacgcgtgagctcggtaccTGCTCGTCGTTAGCCATCCG
JrERF113L-PYL156	agaaggcctccatggggatccGGAAGCGGCCCGAGC	gagacgcgtgagctcggtaccGAAACAATGGTTGGCTCAGTGTT
JrCDPK13L-PZP211	acccgaggatccacggtcgacATGGGAAATTGTTGCAGATCTCC	gtccattctagagagactagt CTCACTCCCCAAGTTTAATGAACC
JrERF113L-PZP211	acccgaggatccacggtcgacATGTGTGGCGGGGCTATGC	gtccattctagagagactagtGCCGCAACGCTTTCCTGA
JrERF113L-pGADT7	gtaccagattacgctcatatgATGTGTGGCGGGGCTATGC	cagctcgagctcgatggatccGCCGCAACGCTTTCCTGA
proJrPR5L-pHIS2	gactcactatagggcgaattcATGGGGAAAAAGCAAAGCG	gattcgcgaacgcgtgagctcGTATTACTTATAATGGCTCGGCCA
JrERF113L-62-SK	cgctctagaactagtggatccATGTGTGGCGGGGCTATGC	gtcgacggtatcgataagcttGCCGCAACGCTTTCCTGA
JrCDPK13L-62-SK	cgctctagaactagtggatccATGGGAAATTGTTGCAGATCTCC	gtcgacggtatcgataagcttCTCACTCCCCAAGTTTAATGAACC
proJrPR5L-0800	gggccccccctcgaggtcgacATGGGGAAAAAGCAAAGCG	cgctctagaactagtggatccGTATTACTTATAATGGCTCGGCCA
JrERF113L-pGBKT7	tcagaggaggacctgcatatgATGTGTGGCGGGGCTATGC	ccgctgcaggtcgacggatccGCCGCAACGCTTTCCTGA
JrCDPK13L-pGEX-4T-1	gatctggttccgcgtggatccATGGGAAATTGTTGCAGATCTCC	ctcgagtcgacccgggaattcCTCACTCCCCAAGTTTAATGAACC
JrCDPK13L-pspyCe	tacgcgtcccggggcggtaccATGGGAAATTGTTGCAGATCTCC	acgaaagctctgcaggtcgacCTCACTCCCCAAGTTTAATGAACC
JrERF113L-pspyNe	acgggggacgagctcggtaccATGTGTGGCGGGGCTATGC	cgcgtacgagatctggtcgacGCCGCAACGCTTTCCTGA
JrCDPK13L-pGADT7	gtaccagattacgctcatatgATGGGAAATTGTTGCAGATCTCC	cagctcgagctcgatggatccCTCACTCCCCAAGTTTAATGAACC
JrERF113L-pET32a	gccatggctgatatcggatccATGTGTGGCGGGGCTATGC	ttgtcgacggagctcgaattcGCCGCAACGCTTTCCTGA
JrCDPK13L-PHB	accagtctctctctcaagcttATGGGAAATTGTTGCAGATCTCC	gcccttgctcaccatggatccCTCACTCCCCAAGTTTAATGAACC
JrERF113L-PHB	accagtctctctctcaagcttATGTGTGGCGGGGCTATGC	gcccttgctcaccatggatccGCCGCAACGCTTTCCTGA
JrERF113LS271A-pET32a	GCCAAGCCGCACCACCAGCCCCCCAGTACTGCTC	GCTGGTGGTGCGGCTTGGCCATCGTAGTACGGAGTCTG
JrERF113LS271A-PZP211	gagaacacgggggacgagctcATGTGTGGCGGGGCTATGC	tctttggtcgaccgtggatccGCCGCAACGCTTTCCTGA
JrERF113LS271D-PZP211	GCCAAGACGCACCACCAGCCCCCCAGTACTGCTC	GCTGGTGGTGCGTCTTGGCCATCGTAGTACGGAGTCTG
JrERF113LS280D-PZP211	GCCCCCCAGTACTGCGATGGAAAGCGTTG	CGCAACGCTTTCCATCGCAGTACTGGGGG
JrERF113LS280A-PZP211	GCCCCCCAGTACTGCGCAGGAAAGCGTTGCG	CGCAACGCTTTCCTGCGCAGTACTGGGGGGC

## Sheet: TableS4
TableS4. Primers used to synthesize probes for EMSA.
Gene (plasmids)	Forward primer (5′-3′)	Reverse primer (5′-3′)
proPR5L-GCCGAC motif	GTTGTCGCGCCGGCTCTTGTGCCGACACCGGAAGGAAAAGTCACG	CGTGACTTTTCCTTCCGGTGTCGGCACAAGAGCCGGCGCGACAAC
proPR5L-GCCGAC motif(mutant)	GTTGTCGCGCCGGCTCTTGTGAGGACACCGGAAGGAAAAGTCACG	CGTGACTTTTCCTTCCGGTCTCGGCACAAGAGCCGGCGCGACAAC
